# Supplementary material for: Novel macrophage-related gene prognostic index for glioblastoma associated with M2 macrophages and T cell dysfunction
Source: Front Immunol. 2022 Sep 13;13:941556. doi: 10.3389/fimmu.2022.941556 (PMC9513135; doi:10.3389/fimmu.2022.941556)
Supplement: Supplementary file 1 [file Table_1.xlsx]

## Sheet: Sheet1
Genes	moduleColor	MMbrown	p.MMbrown	MMturquoise	p.MMturquoise	kWithin	kOut
ARHGAP11A	brown	0.912404	7.69e-145	0.418317	4.17e-17	16.4068	5.06569
AURKA	brown	0.951934	3.49e-191	0.481776	6.72e-23	20.7403	8.49985
AURKB	brown	0.93443	4.44e-167	0.393559	3.71e-15	18.996	5.22088
CCNB2	brown	0.940419	1.73e-174	0.427982	6.53e-18	19.7793	6.54565
CDC20	brown	0.94661	5.28e-183	0.464582	3.3e-21	20.0878	8.92569
CDCA5	brown	0.953176	3.18e-193	0.402434	7.75e-16	21.1339	5.72307
CDCA8	brown	0.956005	4.32e-198	0.442022	3.95e-19	21.6017	6.89911
CENPE	brown	0.918777	1.3e-150	0.386573	1.23e-14	17.7604	3.9598
E2F2	brown	0.880801	1.54e-121	0.342117	1.35e-11	14.1351	2.68284
ESPL1	brown	0.927167	5.56e-159	0.369219	2.15e-13	18.2106	4.56464
EXO1	brown	0.958808	3.09e-203	0.436899	1.12e-18	21.4322	6.51091
FBXO5	brown	0.946373	1.17e-182	0.473939	4.07e-22	19.5058	9.06112
KIF11	brown	0.906467	7.61e-140	0.389314	7.72e-15	16.3502	3.98015
KIFC1	brown	0.947508	2.53e-184	0.3806	3.36e-14	20.8079	5.30292
LMNB1	brown	0.945036	9.54e-181	0.416343	6.05e-17	20.1639	5.9555
MCM10	brown	0.890889	3.49e-128	0.339453	1.98e-11	14.7157	2.72797
MELK	brown	0.935866	8.64e-169	0.437167	1.06e-18	19.0181	5.99022
PLK4	brown	0.943415	1.73e-178	0.385215	1.55e-14	20.3183	4.47804
POLQ	brown	0.881001	1.15e-121	0.375121	8.3e-14	14.2543	2.76491
PTTG1	brown	0.914221	1.93e-146	0.45756	1.52e-20	16.7805	7.7986
SGOL2	brown	0.961661	7.4e-209	0.464286	3.52e-21	21.8977	8.47376
TOP2A	brown	0.94681	2.69e-183	0.374988	8.48e-14	20.7637	4.51463
TRIP13	brown	0.956114	2.78e-198	0.467265	1.82e-21	21.0007	8.36198
UBE2C	brown	0.923271	5.61e-155	0.4212	2.41e-17	17.7939	6.26218
ABI3	turquoise	0.552284	6.27e-31	0.899256	3.28e-134	37.4131	8.15805
ADORA3	turquoise	0.446351	1.62e-19	0.928773	1.07e-160	43.1144	4.90108
ALOX5AP	turquoise	0.431143	3.51e-18	0.874332	1.37e-117	30.5201	5.73442
ARHGAP15	turquoise	0.538879	2.96e-29	0.883382	3.51e-123	31.1779	7.80535
BTK	turquoise	0.524724	1.45e-27	0.936874	5.16e-170	45.0762	6.57895
C1QA	turquoise	0.37419	9.65e-14	0.949566	1.96e-187	46.1871	3.51214
C1QB	turquoise	0.401546	9.09e-16	0.956609	3.6e-199	48.7547	3.71208
C1QC	turquoise	0.436984	1.1e-18	0.965996	2.85e-218	50.9898	4.59028
C3AR1	turquoise	0.450479	6.85e-20	0.958738	4.19e-203	47.7094	4.92445
CASP5	turquoise	0.449336	8.71e-20	0.887785	4.52e-126	30.3204	3.55714
CCL18	turquoise	0.0392991	0.45105	0.495219	2.74e-24	4.16991	0.202564
CCL23	turquoise	0.117972	0.0232388	0.646212	4.06e-45	9.26806	0.596057
CCR1	turquoise	0.377442	5.67e-14	0.91979	1.42e-151	39.2731	2.57974
CD2	turquoise	0.363747	5.12e-13	0.696048	6.72e-55	9.78842	1.67113
CD300A	turquoise	0.51449	2.16e-26	0.908661	1.19e-141	37.1533	7.29955
CD300C	turquoise	0.505925	1.93e-25	0.946079	3.1e-182	44.1513	7.78908
CD300LF	turquoise	0.449828	7.85e-20	0.925653	2.12e-157	39.7311	3.44674
CD33	turquoise	0.394905	2.94e-15	0.963881	1.55e-213	49.3909	4.12591
CD84	turquoise	0.397739	1.79e-15	0.876208	1.03e-118	30.7678	1.78942
CD86	turquoise	0.475265	3.01e-22	0.955436	4.37e-197	47.6181	6.39214
CSF2RA	turquoise	0.476563	2.24e-22	0.85401	1.8e-106	28.7515	4.44522
CTSS	turquoise	0.411013	1.63e-16	0.970176	1.38e-228	50.9707	3.98113
DAPP1	turquoise	0.413996	9.38e-17	0.921291	5.06e-153	38.5594	2.65662
EBI3	turquoise	0.446848	1.46e-19	0.879847	6.08e-121	30.9736	3.51239
FCER1G	turquoise	0.442828	3.35e-19	0.956151	2.38e-198	47.0731	5.76435
FCGR1A	turquoise	0.397656	1.81e-15	0.90349	1.82e-137	35.9254	3.56248
FOLR2	turquoise	0.267051	1.84e-07	0.83251	2.05e-96	24.2024	1.19118
FPR1	turquoise	0.343895	1.04e-11	0.891087	2.55e-128	34.1515	2.66718
GPR160	turquoise	0.439551	6.54e-19	0.904242	4.65e-138	35.3142	3.52352
GPR34	turquoise	0.491566	6.62e-24	0.897152	1.2e-132	36.6663	5.50442
GPR65	turquoise	0.486286	2.33e-23	0.93374	2.86e-166	41.6339	6.06997
GPR84	turquoise	0.366828	3.15e-13	0.821306	1.01e-91	20.5327	2.92621
HK3	turquoise	0.279293	4.68e-08	0.882759	8.82e-123	32.1575	2.03341
HLA-DOA	turquoise	0.464627	3.27e-21	0.893994	2.32e-130	32.4548	4.10576
IL10	turquoise	0.251679	9.39e-07	0.852449	1.09e-105	26.1987	1.32835
KCNQ1	turquoise	0.557098	1.5e-31	0.90565	3.48e-139	35.9283	8.68694
LILRA2	turquoise	0.479927	1.03e-22	0.792272	5.82e-81	20.0196	4.39797
LILRB2	turquoise	0.303379	2.57e-09	0.884122	1.17e-123	30.0002	2.09447
LILRB4	turquoise	0.490783	7.99e-24	0.908725	1.05e-141	38.528	5.16175
LRRC25	turquoise	0.437639	9.62e-19	0.952825	1.22e-192	46.7948	5.26171
LY86	turquoise	0.431146	3.51e-18	0.870423	2.63e-115	31.3513	4.8303
LY96	turquoise	0.350945	3.65e-12	0.866582	3.92e-113	27.3868	3.25525
LYZ	turquoise	0.330369	7.17e-11	0.87264	1.36e-116	28.4945	1.76848
MS4A4A	turquoise	0.273192	9.34e-08	0.874864	6.62e-118	33.0706	1.54857
MS4A6A	turquoise	0.376593	6.52e-14	0.936281	2.72e-169	43.524	2.93139
MS4A6E	turquoise	0.0386343	0.458749	0.471377	7.27e-22	3.53839	0.157207
MS4A7	turquoise	0.40583	4.21e-16	0.938947	1.34e-172	43.3737	2.85143
MSR1	turquoise	0.487464	1.76e-23	0.945825	7.19e-182	43.9122	6.35734
NCF2	turquoise	0.433682	2.12e-18	0.941619	4.58e-176	42.3713	4.59721
PIK3AP1	turquoise	0.398117	1.67e-15	0.941369	9.82e-176	44.4626	3.04076
PIK3CG	turquoise	0.493661	3.99e-24	0.894471	1.06e-130	33.0544	4.38294
PTAFR	turquoise	0.46098	7.26e-21	0.91551	1.35e-147	38.8057	3.57686
RGS18	turquoise	0.410822	1.69e-16	0.922288	5.32e-154	38.7454	3.48985
RNASE2	turquoise	0.309856	1.13e-09	0.871638	5.24e-116	29.9884	2.85328
RNASE6	turquoise	0.460086	8.81e-21	0.954086	9.36e-195	45.907	5.62309
SAMSN1	turquoise	0.469074	1.22e-21	0.946595	5.55e-183	45.5199	5.04101
SASH3	turquoise	0.489479	1.09e-23	0.964187	3.34e-214	51.5337	6.42243
SERPINA1	turquoise	0.382374	2.5e-14	0.917474	2.14e-149	37.5297	4.24274
SIGLEC7	turquoise	0.408286	2.69e-16	0.933006	2.02e-165	42.7995	3.20287
SIGLEC9	turquoise	0.450759	6.46e-20	0.948481	8.85e-186	46.4278	5.55259
SIRPG	turquoise	0.323624	1.81e-10	0.650574	6.7e-46	7.32282	1.04953
SLC2A9	turquoise	0.558311	1.05e-31	0.890568	5.81e-128	30.971	8.52009
SLC7A7	turquoise	0.52852	5.2e-28	0.956616	3.5e-199	47.7631	8.22824
ST14	turquoise	0.506458	1.68e-25	0.862458	7.09e-111	26.3144	5.22653
TBXAS1	turquoise	0.486169	2.4e-23	0.955583	2.41e-197	47.9866	6.20987
TLR1	turquoise	0.515949	1.48e-26	0.948042	4.05e-185	44.6214	6.46247
TLR7	turquoise	0.413192	1.09e-16	0.891031	2.79e-128	33.825	2.50364
TNFAIP8L2	turquoise	0.481408	7.32e-23	0.925483	3.18e-157	41.5989	6.72342
TNFSF8	turquoise	0.478571	1.41e-22	0.948759	3.36e-186	44.4718	5.44522
TREM2	turquoise	0.502545	4.5e-25	0.787175	3e-79	20.4394	5.97932
TYROBP	turquoise	0.480026	1.01e-22	0.9333	9.26e-166	42.6945	7.10411
VAMP8	turquoise	0.438498	8.09e-19	0.895366	2.41e-131	34.4191	5.81055
VSIG4	turquoise	0.300581	3.65e-09	0.890515	6.32e-128	34.5886	1.95085
