# Supplementary material for: Novel macrophage-related gene prognostic index for glioblastoma associated with M2 macrophages and T cell dysfunction
Source: Front Immunol. 2022 Sep 13;13:941556. doi: 10.3389/fimmu.2022.941556 (PMC9513135; doi:10.3389/fimmu.2022.941556)
Supplement: Supplementary file 2 [file Table_2.xlsx]

## Sheet: bulk-tumor
Term	Size	ES	NES	NOM p-val	FDR-q	FWER p-val	Leading edge
VERHAAK_GLIOBLASTOMA_MESENCHYMAL	211	0.89	4.53	0	0	0	tags=90%, list=8%, signal=96%
HALLMARK_INFLAMMATORY_RESPONSE	198	0.75	3.75	0	0	0	tags=65%, list=13%, signal=74%
GOBP_ADAPTIVE_IMMUNE_RESPONSE	428	0.68	3.75	0	0	0	tags=54%, list=15%, signal=63%
PID_PI3KCI_PATHWAY	48	0.6	2.34	0	0	0.021	tags=31%, list=7%, signal=33%
BIOCARTA_EICOSANOID_PATHWAY	22	0.69	2.23	0	0	0.088	tags=45%, list=8%, signal=49%
WP_EICOSANOID_SYNTHESIS	26	0.54	1.83	0.002	0.004	1	tags=42%, list=16%, signal=50%
WP_EICOSANOID_METABOLISM_VIA_LIPOOXYGENASES_LOX	29	0.49	1.7	0.002	0.011	1	tags=48%, list=22%, signal=62%
HALLMARK_GLYCOLYSIS	197	0.33	1.65	0	0.016	1	tags=27%, list=15%, signal=31%
WP_EICOSANOID_METABOLISM_VIA_CYCLOOXYGENASES_COX	29	0.46	1.6	0.012	0.021	1	tags=45%, list=19%, signal=55%
GOBP_UNSATURATED_FATTY_ACID_BIOSYNTHETIC_PROCESS	47	0.36	1.37	0.054	0.086	1	tags=30%, list=16%, signal=35%
REACTOME_CELL_CYCLE_CHECKPOINTS	248	-0.57	-2.81	0	0	0	tags=63%, list=26%, signal=84%
GOBP_MITOTIC_SISTER_CHROMATID_SEGREGATION	163	-0.6	-2.83	0	0	0	tags=58%, list=20%, signal=73%
REACTOME_MITOTIC_SPINDLE_CHECKPOINT	107	-0.65	-2.86	0	0	0	tags=75%, list=24%, signal=98%
REACTOME_CELL_CYCLE_MITOTIC	488	-0.54	-2.89	0	0	0	tags=58%, list=26%, signal=77%
HALLMARK_G2M_CHECKPOINT	189	-0.6	-2.91	0	0	0	tags=66%, list=23%, signal=85%
HALLMARK_E2F_TARGETS	195	-0.63	-3.03	0	0	0	tags=69%, list=22%, signal=87%
VERHAAK_GLIOBLASTOMA_PRONEURAL	167	-0.73	-3.47	0	0	0	tags=86%, list=21%, signal=107%

## Sheet: single-cell
Term	Size	ES	NES	NOM p-val	FDR-q	FWER p-val	Leading edge
HALLMARK_INFLAMMATORY_RESPONSE	190	0.59	2.12	0	0	0.091	tags=37%, list=12%, signal=42%
HALLMARK_FATTY_ACID_METABOLISM	143	0.55	1.9	0	0.007	0.989	tags=35%, list=15%, signal=41%
REACTOME_MITOCHONDRIAL_FATTY_ACID_BETA_OXIDATION	34	0.62	1.77	0.004	0.016	1	tags=53%, list=21%, signal=67%
HALLMARK_PI3K_AKT_MTOR_SIGNALING	101	0.52	1.74	0	0.019	1	tags=34%, list=15%, signal=40%
GOBP_NEGATIVE_REGULATION_OF_ADAPTIVE_IMMUNE_RESPONSE	52	0.56	1.72	0.004	0.02	1	tags=37%, list=16%, signal=43%
KEGG_FATTY_ACID_METABOLISM	34	0.58	1.65	0.014	0.029	1	tags=44%, list=17%, signal=53%
WP_FATTY_ACID_BIOSYNTHESIS	22	0.61	1.55	0.027	0.049	1	tags=45%, list=20%, signal=57%
PID_PI3KCI_AKT_PATHWAY	35	0.51	1.43	0.056	0.095	1	tags=34%, list=20%, signal=43%
GOBP_NEGATIVE_REGULATION_OF_EXECUTION_PHASE_OF_APOPTOSIS	19	-0.64	-1.79	0	0.08	1	tags=42%, list=14%, signal=49%
HAY_BONE_MARROW_NAIVE_T_CELL	350	-0.41	-1.93	0	0.029	0.869	tags=29%, list=11%, signal=32%
REACTOME_CELLULAR_RESPONSE_TO_STARVATION	151	-0.46	-2	0	0.014	0.516	tags=33%, list=6%, signal=35%
KEGG_RIBOSOME	87	-0.61	-2.45	0	0	0	tags=53%, list=6%, signal=56%
WP_CYTOPLASMIC_RIBOSOMAL_PROTEINS	88	-0.62	-2.45	0	0	0	tags=53%, list=6%, signal=56%
