# Supplementary material for: Novel macrophage-related gene prognostic index for glioblastoma associated with M2 macrophages and T cell dysfunction
Source: Front Immunol. 2022 Sep 13;13:941556. doi: 10.3389/fimmu.2022.941556 (PMC9513135; doi:10.3389/fimmu.2022.941556)
Supplement: Supplementary file 3 [file Table_3.xlsx]

## Sheet: GSE131928
gene	p_val	avg_log2FC	pct.1	pct.2	p_val_adj	cluster	celltype
STMN2	0	2.46832	0.882	0.148	0	0	Malignant
NNAT	0	2.08567	0.875	0.164	0	0	Malignant
DLX5	0	2.05307	0.686	0.108	0	0	Malignant
STMN4	0	1.96226	0.882	0.232	0	0	Malignant
DLX6-AS1	0	1.92205	0.563	0.102	0	0	Malignant
ASIC4	0	1.86973	0.675	0.099	0	0	Malignant
PCSK1N	0	1.78052	0.939	0.306	0	0	Malignant
MTRNR2L1	0	1.7756	0.886	0.169	0	0	Malignant
SOX4	0	1.73691	0.972	0.343	0	0	Malignant
TAGLN3	0	1.72305	0.636	0.132	0	0	Malignant
CCL3L3	0	3.44432	0.613	0.018	0	5	Mono/Macro
FUCA1	3.76e-68	3.16109	0.98	0.178	7.32e-64	26	Mono/Macro
PLA2G7	1.52e-212	2.97929	0.959	0.044	2.96e-208	26	Mono/Macro
RPS17	0	2.95074	0.965	0.172	0	5	Mono/Macro
MMP9	0	2.80452	0.898	0.011	0	26	Mono/Macro
UQCR11	0	2.67607	0.835	0.069	0	5	Mono/Macro
ACP5	9.2e-186	2.56331	0.918	0.044	1.79e-181	26	Mono/Macro
ADAMDEC1	0	2.50446	0.814	0.02	0	17	Mono/Macro
ATXN8OS	0	2.47795	0.739	0.047	0	5	Mono/Macro
CCL4L2	3.8e-177	2.43666	0.384	0.075	7.39e-173	5	Mono/Macro
CLEC4E	0	2.35633	0.644	0.054	0	14	Mono/Macro
TMBIM4	0	2.30632	0.53	0.031	0	5	Mono/Macro
CTSZ	3.87e-48	2.27928	1	0.276	7.53e-44	26	Mono/Macro
NDUFB8	0	2.21125	0.492	0.035	0	5	Mono/Macro
ADAMDEC1	1.87e-169	2.20692	0.776	0.033	3.64e-165	26	Mono/Macro
TPSAB1	0	2.13695	0.567	0.013	0	14	Mono/Macro
IL4I1	1.14e-112	2.12252	0.898	0.07	2.21e-108	26	Mono/Macro
CYB561A3	9.02e-79	2.11778	0.959	0.126	1.76e-74	26	Mono/Macro
NHSL2	0	2.07511	0.534	0.027	0	5	Mono/Macro
CCL2	2.53e-45	2.07365	0.898	0.165	4.91e-41	26	Mono/Macro
UQCR11	0	2.80378	0.881	0.062	0	3	Malignant
RPS17	0	2.63335	0.941	0.169	0	3	Malignant
PSMA2	0	2.27217	0.59	0.026	0	3	Malignant
MT3	0	2.14052	0.888	0.408	0	3	Malignant
SNRPN	0	2.11152	0.522	0.056	0	3	Malignant
NDUFA7	0	2.05318	0.503	0.015	0	3	Malignant
SLPI	3.17e-304	2.60032	0.587	0.114	6.17e-300	3	Malignant
CHI3L1	2.12e-294	2.1222	0.902	0.403	4.12e-290	3	Malignant
FABP5	3.36e-285	2.39993	0.82	0.366	6.54e-281	3	Malignant
SAA1	1.1e-142	2.23621	0.372	0.086	2.14e-138	3	Malignant
NNAT	0	2.32434	0.968	0.176	0	4	Malignant
DLX6-AS1	0	2.23776	0.809	0.097	0	4	Malignant
MEIS2	0	2.12739	0.902	0.126	0	4	Malignant
NSG1	0	2.0828	0.926	0.129	0	4	Malignant
CELF4	0	2.07701	0.771	0.044	0	4	Malignant
DCX	0	2.05578	0.894	0.122	0	4	Malignant
ENC1	0	2.03308	0.748	0.104	0	4	Malignant
DLX5	0	2.0086	0.839	0.113	0	4	Malignant
SYT1	0	1.93018	0.726	0.062	0	4	Malignant
ELAVL4	0	1.92254	0.919	0.139	0	4	Malignant
S100A8	8.44e-47	2.05584	0.959	0.196	1.64e-42	26	Mono/Macro
CD163	6.74e-199	2.04559	0.961	0.303	1.31e-194	14	Mono/Macro
IFI27	0	2.02495	0.483	0.077	0	1	Mono/Macro
MTRNR2L10	0	2.00311	0.566	0.052	0	5	Mono/Macro
MTRNR2L8	0	2.00244	0.732	0.153	0	5	Mono/Macro
PLD4	0	1.99311	0.791	0.121	0	1	Mono/Macro
BEST1	8.3e-151	1.97274	0.813	0.255	1.61e-146	14	Mono/Macro
ADORA3	0	1.96883	0.937	0.265	0	9	Mono/Macro
CX3CR1	0	1.92847	0.647	0.066	0	1	Mono/Macro
HLA-DQB2	1.86e-303	1.92827	0.511	0.084	3.62e-299	2	Mono/Macro
CHI3L2	0	2.43252	0.792	0.133	0	6	Malignant
C8orf4	0	2.3528	0.795	0.143	0	6	Malignant
MGP	0	2.32187	0.588	0.077	0	6	Malignant
SLPI	0	2.25223	0.666	0.112	0	6	Malignant
MGST1	0	2.17249	0.722	0.121	0	6	Malignant
CHI3L1	0	2.17244	0.989	0.401	0	6	Malignant
LTF	0	2.12177	0.667	0.113	0	6	Malignant
CXCL14	0	2.08233	0.572	0.075	0	6	Malignant
SPOCD1	0	2.04108	0.652	0.099	0	6	Malignant
EFEMP1	0	2.03569	0.681	0.142	0	6	Malignant
LYZ	0	2.088	0.904	0.208	0	7	Malignant
LSP1	0	1.74805	0.856	0.175	0	7	Malignant
C15orf48	0	1.73358	0.52	0.063	0	7	Malignant
ADAM8	0	1.61177	0.535	0.031	0	7	Malignant
ANGPTL4	9.35e-303	1.81103	0.605	0.097	1.82e-298	7	Malignant
GPNMB	6.45e-251	1.56418	0.782	0.202	1.25e-246	7	Malignant
TGFBI	3.6e-232	1.59942	0.753	0.209	6.99e-228	7	Malignant
VCAN	2.27e-198	1.62853	0.679	0.21	4.41e-194	7	Malignant
CXCL3	4.54e-194	1.74962	0.414	0.068	8.84e-190	7	Malignant
CXCL2	3.87e-191	1.71653	0.456	0.084	7.54e-187	7	Malignant
COL9A3	0	1.89004	0.59	0.077	0	8	Malignant
SRPX	0	1.88534	0.631	0.089	0	8	Malignant
ATP1A2	0	1.85991	0.521	0.046	0	8	Malignant
GDF15	3.16e-295	1.74774	0.399	0.038	6.15e-291	8	Malignant
IGFBP7	3.15e-286	1.9793	0.734	0.166	6.12e-282	8	Malignant
TTYH1	8.76e-279	2.04115	0.723	0.177	1.7e-274	8	Malignant
EGFR	3.54e-262	1.89769	0.754	0.197	6.89e-258	8	Malignant
CDC42EP4	6.43e-259	1.70672	0.624	0.126	1.25e-254	8	Malignant
IGFBP2	8.84e-198	1.76294	0.759	0.265	1.72e-193	8	Malignant
IFI44L	0	1.92637	0.655	0.103	0	1	Mono/Macro
SCIN	0	1.91599	0.84	0.14	0	10	Mono/Macro
HAMP	5.4e-247	1.91352	0.69	0.153	1.05e-242	9	Mono/Macro
AXL	2.56e-142	1.90224	0.715	0.176	4.99e-138	14	Mono/Macro
HLA-DQA2	1.11e-291	1.88448	0.665	0.159	2.16e-287	2	Mono/Macro
LYZ	3.23e-122	1.86294	0.75	0.232	6.29e-118	14	Mono/Macro
GPNMB	2.41e-163	1.84984	0.938	0.218	4.7e-159	17	Mono/Macro
LYZ	1.45e-168	1.83721	0.973	0.231	2.81e-164	17	Mono/Macro
AXL	0	1.82297	0.738	0.141	0	1	Mono/Macro
SLC40A1	6.45e-216	1.81472	0.721	0.093	1.25e-211	17	Mono/Macro
CFD	7.08e-183	1.79627	0.889	0.168	1.38e-178	17	Mono/Macro
PLA2G7	0	1.78721	0.65	0.035	0	17	Mono/Macro
MEF2C	0	1.78045	0.852	0.23	0	1	Mono/Macro
HLA-DRB5	0	1.76826	0.958	0.398	0	2	Mono/Macro
MTRNR2L1	0	1.76638	0.875	0.198	0	9	Mono/Macro
CXCR4	1.13e-122	1.7428	0.884	0.38	2.2e-118	14	Mono/Macro
IL1B	3.03e-251	1.73783	0.852	0.216	5.89e-247	10	Mono/Macro
CHPT1	1.75e-88	1.72245	0.62	0.219	3.41e-84	14	Mono/Macro
KLF4	3.3e-89	1.72167	0.644	0.227	6.42e-85	14	Mono/Macro
HLA-DQA2	9.26e-182	1.71358	0.947	0.178	1.8e-177	17	Mono/Macro
KLF2	1.56e-80	1.70079	0.486	0.126	3.03e-76	14	Mono/Macro
NTRK2	1.6e-270	1.63323	0.717	0.121	3.12e-266	11	Malignant
AKAP12	4.79e-234	1.44568	0.578	0.089	9.32e-230	11	Malignant
TPPP3	2.04e-231	1.35064	0.637	0.107	3.97e-227	11	Malignant
PLOD2	9.19e-200	1.32973	0.533	0.089	1.79e-195	11	Malignant
TPST1	9.63e-191	1.35577	0.717	0.174	1.87e-186	11	Malignant
IGFBP3	9.26e-155	1.57603	0.474	0.088	1.8e-150	11	Malignant
CYR61	1.15e-147	1.48692	0.565	0.13	2.24e-143	11	Malignant
VEGFA	5.04e-136	1.40782	0.59	0.158	9.81e-132	11	Malignant
HILPDA	5.53e-130	1.31322	0.628	0.178	1.08e-125	11	Malignant
IGFBP5	1.22e-122	1.29925	0.676	0.212	2.37e-118	11	Malignant
PDGFRA	0	2.49852	0.848	0.056	0	12	Malignant
NUP107	0	2.40239	0.981	0.163	0	12	Malignant
ETV1	0	2.36345	0.948	0.13	0	12	Malignant
B4GALNT1	0	2.33583	0.903	0.102	0	12	Malignant
2022-03-09	0	2.31084	0.9	0.088	0	12	Malignant
AGAP2-AS1	0	2.30263	0.905	0.059	0	12	Malignant
DTX3	0	2.27937	0.991	0.194	0	12	Malignant
CDKN2A	0	2.15706	0.922	0.088	0	12	Malignant
MDM2	0	2.1568	0.953	0.158	0	12	Malignant
SLC35E3	0	2.12913	0.953	0.148	0	12	Malignant
UBE2C	0	2.83367	0.889	0.056	0	13	Malignant
TOP2A	0	2.61214	0.801	0.041	0	13	Malignant
PBK	0	2.58281	0.828	0.028	0	13	Malignant
CENPF	0	2.57015	0.795	0.051	0	13	Malignant
NUSAP1	0	2.51668	0.828	0.058	0	13	Malignant
BIRC5	0	2.43303	0.822	0.057	0	13	Malignant
UBE2T	0	2.23947	0.774	0.073	0	13	Malignant
FAM64A	0	2.23571	0.697	0.022	0	13	Malignant
CDKN3	0	2.2002	0.653	0.043	0	13	Malignant
PTTG1	2.03e-301	2.46922	0.899	0.154	3.95e-297	13	Malignant
NMB	3.05e-195	1.69917	0.548	0.122	5.94e-191	8	Mono/Macro
CCL4	1.14e-148	1.69259	0.779	0.346	2.21e-144	9	Mono/Macro
FCGR2B	2.67e-191	1.67332	0.543	0.151	5.19e-187	2	Mono/Macro
CYBA	0	1.66918	0.981	0.441	0	2	Mono/Macro
OLR1	2.22e-292	1.64319	0.954	0.253	4.32e-288	10	Mono/Macro
HLA-DQA1	1.37e-229	1.63727	0.792	0.313	2.67e-225	2	Mono/Macro
FOLR2	0	1.63551	0.836	0.154	0	10	Mono/Macro
CSF1R	0	1.62954	0.881	0.248	0	1	Mono/Macro
C1orf162	1.66e-268	1.62922	0.845	0.339	3.24e-264	2	Mono/Macro
ACP5	0	1.60787	0.584	0.037	0	17	Mono/Macro
PPP1R14A	0	3.16626	1	0.089	0	15	Oligodendrocyte
MAG	0	3.11882	0.992	0.016	0	15	Oligodendrocyte
CLDN11	0	3.11479	0.988	0.026	0	15	Oligodendrocyte
ERMN	0	3.11373	1	0.019	0	15	Oligodendrocyte
PLP1	0	3.07111	1	0.163	0	15	Oligodendrocyte
MOBP	0	3.06244	0.965	0.018	0	15	Oligodendrocyte
TF	0	3.01317	0.996	0.051	0	15	Oligodendrocyte
TMEM144	0	2.87521	0.981	0.063	0	15	Oligodendrocyte
EDIL3	0	2.84988	0.914	0.013	0	15	Oligodendrocyte
MOG	0	2.82249	0.949	0.011	0	15	Oligodendrocyte
GPC1	0	1.97887	0.967	0.128	0	16	Malignant
POSTN	0	1.97887	0.691	0.025	0	16	Malignant
IGFBP3	0	1.92145	0.856	0.087	0	16	Malignant
SEMA6D	0	1.72501	0.827	0.05	0	16	Malignant
POU3F2	0	1.70038	0.885	0.101	0	16	Malignant
ID4	5.55e-280	1.79955	0.889	0.115	1.08e-275	16	Malignant
SOX9	1.91e-256	1.83124	0.967	0.162	3.71e-252	16	Malignant
HOPX	1.47e-255	2.20817	0.975	0.176	2.87e-251	16	Malignant
NES	7.77e-250	1.84181	0.971	0.171	1.51e-245	16	Malignant
FABP7	5.4e-161	1.70223	0.988	0.285	1.05e-156	16	Malignant
GPR183	1.62e-261	1.60106	0.982	0.304	3.14e-257	10	Mono/Macro
FCGBP	1.61e-170	1.59905	0.638	0.237	3.12e-166	2	Mono/Macro
NR4A3	3.36e-188	1.59721	0.608	0.154	6.53e-184	9	Mono/Macro
CEBPB	1.48e-237	1.59543	0.928	0.371	2.88e-233	9	Mono/Macro
USP53	0	1.59487	0.599	0.106	0	1	Mono/Macro
OLFML3	0	1.5923	0.754	0.175	0	1	Mono/Macro
CEBPD	1.5e-232	1.58753	0.944	0.421	2.92e-228	9	Mono/Macro
DAB2	3.35e-177	1.57556	0.863	0.157	6.52e-173	17	Mono/Macro
HBEGF	8.21e-276	1.57536	0.848	0.194	1.6e-271	10	Mono/Macro
C1QC	0	1.57501	0.966	0.524	0	2	Mono/Macro
HBD	0	3.83364	0.327	0.001	0	18	Malignant
ALAS2	0	2.45863	0.255	0.003	0	18	Malignant
HBA1	3.22e-116	4.38599	0.529	0.092	6.26e-112	18	Malignant
HBA2	2.44e-80	4.13464	0.644	0.21	4.75e-76	18	Malignant
HBB	4.65e-45	3.46105	0.692	0.448	9.05e-41	18	Malignant
BEST1	2.23e-44	2.02781	0.577	0.264	4.34e-40	18	Malignant
RP5-940J5.9	4.56e-35	1.91037	0.423	0.157	8.87e-31	18	Malignant
RP11-386G11.10	3.82e-26	1.92721	0.327	0.118	7.42e-22	18	Malignant
TPSAB1	4.84e-19	1.89584	0.125	0.026	9.41e-15	18	Malignant
SLC25A37	3.03e-09	1.98187	0.375	0.279	5.89e-05	18	Malignant
AQP1	0	3.23474	0.937	0.044	0	19	Malignant
FAM107A	0	2.45445	0.898	0.044	0	19	Malignant
GJA1	0	2.45081	0.922	0.07	0	19	Malignant
LINC00844	0	2.13861	0.922	0.102	0	19	Malignant
KCNN3	0	2.12919	0.791	0.023	0	19	Malignant
ADCYAP1R1	0	2.08784	0.82	0.036	0	19	Malignant
EDNRB	1.88e-307	2.13088	0.917	0.106	3.66e-303	19	Malignant
NTRK2	1.02e-264	2.31448	0.932	0.13	1.99e-260	19	Malignant
AQP4	1.27e-261	2.16807	0.893	0.114	2.47e-257	19	Malignant
RP11-620J15.3	1.93e-219	2.34576	1	0.218	3.75e-215	19	Malignant
CD52	0	3.29551	0.926	0.049	0	20	CD8Tex
CD3D	0	3.27843	0.824	0.005	0	20	CD8Tex
IL32	0	3.24312	0.868	0.064	0	20	CD8Tex
PTPRCAP	0	3.21511	0.853	0.014	0	20	CD8Tex
CCL5	0	3.1661	0.745	0.046	0	20	CD8Tex
CD2	0	3.05704	0.775	0.006	0	20	CD8Tex
CD3E	0	2.93847	0.77	0.005	0	20	CD8Tex
GZMA	0	2.91646	0.598	0.004	0	20	CD8Tex
CTSW	0	2.65442	0.613	0.021	0	20	CD8Tex
LTB	0	2.61663	0.569	0.024	0	20	CD8Tex
GPR17	0	2.47492	0.815	0.013	0	21	Malignant
CTD-2339F6.1	0	2.30252	0.713	0.011	0	21	Malignant
TNR	0	2.27446	0.865	0.057	0	21	Malignant
FGF12	0	2.26247	0.854	0.048	0	21	Malignant
AC114730.3	0	2.12463	0.803	0.028	0	21	Malignant
HRASLS	0	2.07085	0.792	0.027	0	21	Malignant
NEU4	0	2.0695	0.86	0.065	0	21	Malignant
CMTM5	3.81e-280	2.13077	0.944	0.104	7.42e-276	21	Malignant
DLL3	4.89e-249	2.46842	0.978	0.141	9.52e-245	21	Malignant
OLIG1	1.71e-187	2.02897	0.938	0.151	3.33e-183	21	Oligodendrocyte
MAG	0	3.44719	0.774	0.03	0	22	Oligodendrocyte
ERMN	0	3.30369	0.71	0.034	0	22	Oligodendrocyte
S100A1	1.53e-234	3.22002	0.613	0.036	2.97e-230	22	Oligodendrocyte
TF	6.74e-230	3.3006	0.782	0.065	1.31e-225	22	Oligodendrocyte
2022-09-04	1.21e-181	3.35214	0.782	0.086	2.35e-177	22	Oligodendrocyte
PLP1	3.18e-166	3.89031	0.976	0.173	6.18e-162	22	Oligodendrocyte
PTGDS	8.15e-155	3.68161	0.944	0.172	1.58e-150	22	Oligodendrocyte
LHPP	5e-152	3.31289	0.726	0.087	9.73e-148	22	Oligodendrocyte
APOD	7.78e-150	3.39494	0.935	0.174	1.51e-145	22	Oligodendrocyte
MBP	1.32e-124	3.49298	0.976	0.257	2.56e-120	22	Oligodendrocyte
AGAP2-AS1	7.71e-247	2.41897	0.919	0.082	1.5e-242	23	Malignant
KIF5A	3.62e-233	2.65043	0.943	0.098	7.05e-229	23	Malignant
RASL11B	7.29e-225	2.17364	0.699	0.048	1.42e-220	23	Malignant
B4GALNT1	7.79e-202	2.51941	0.976	0.123	1.51e-197	23	Malignant
2022-03-09	1.49e-172	2.18353	0.886	0.11	2.91e-168	23	Malignant
MIAT	6.88e-166	2.13225	0.951	0.136	1.34e-161	23	Malignant
SLC35E3	1.07e-138	2.0667	0.967	0.17	2.08e-134	23	Malignant
THSD7A	6.42e-133	2.1217	0.862	0.138	1.25e-128	23	Malignant
DTX3	2.07e-131	2.26998	0.992	0.216	4.03e-127	23	Malignant
SOX11	2.98e-120	2.17127	0.984	0.222	5.79e-116	23	Malignant
MKI67	0	2.09354	0.816	0.037	0	24	Malignant
RRM2	3.35e-230	1.92509	0.702	0.042	6.52e-226	24	Malignant
UBE2C	7.02e-223	2.26204	0.868	0.071	1.36e-218	24	Malignant
TOP2A	6.7e-219	1.92338	0.772	0.054	1.3e-214	24	Malignant
BIRC5	4.81e-217	2.09981	0.86	0.07	9.36e-213	24	Malignant
NUSAP1	4.01e-215	2.08932	0.86	0.071	7.79e-211	24	Malignant
CENPF	1.45e-204	1.95491	0.798	0.063	2.82e-200	24	Malignant
CDK1	1.51e-199	2.04135	0.781	0.064	2.94e-195	24	Malignant
TK1	2.13e-198	1.95269	0.693	0.049	4.14e-194	24	Malignant
KIAA0101	1.83e-177	2.07937	0.833	0.083	3.57e-173	24	Malignant
COX7A1	0	2.25935	0.556	0.004	0	25	Malignant
MYL9	2.94e-259	2.27339	0.617	0.021	5.73e-255	25	Malignant
FRZB	9.96e-245	3.08195	0.79	0.04	1.94e-240	25	Malignant
SFRP4	3.91e-172	3.03309	0.753	0.054	7.61e-168	25	Malignant
SLN	3.81e-121	3.02816	0.815	0.092	7.41e-117	25	Malignant
RAMP2	7.81e-104	2.41566	0.765	0.095	1.52e-99	25	Malignant
NPB	3.29e-92	2.17955	0.457	0.035	6.4e-88	25	Malignant
PTGDS	2.3e-62	2.32474	0.815	0.176	4.47e-58	25	Malignant
MAP1A	3.44e-49	2.17625	0.704	0.171	6.69e-45	25	Malignant
IGFBP7	5.12e-45	2.07552	0.741	0.191	9.97e-41	25	Malignant
ALOX5AP	0	1.57462	0.951	0.431	0	2	Mono/Macro
AHR	3.94e-263	1.56978	0.642	0.057	7.67e-259	17	Mono/Macro
LY96	7.5e-306	1.5646	0.842	0.174	1.46e-301	10	Mono/Macro
TMEM119	0	1.56334	0.552	0.078	0	1	Mono/Macro
SIGLEC10	0	1.53883	0.812	0.147	0	10	Mono/Macro
TYMP	5.19e-257	1.53441	0.982	0.304	1.01e-252	10	Mono/Macro
RPS4Y1	9.78e-236	1.52292	0.853	0.26	1.9e-231	9	Mono/Macro
DUSP2	6.85e-266	1.51642	0.633	0.101	1.33e-261	10	Mono/Macro
RNASET2	6.81e-255	1.49826	0.996	0.479	1.32e-250	9	Mono/Macro
LILRB4	2.73e-213	1.48339	0.835	0.265	5.31e-209	9	Mono/Macro
