# Supplementary material for: Novel macrophage-related gene prognostic index for glioblastoma associated with M2 macrophages and T cell dysfunction
Source: Front Immunol. 2022 Sep 13;13:941556. doi: 10.3389/fimmu.2022.941556 (PMC9513135; doi:10.3389/fimmu.2022.941556)
Supplement: Supplementary file 4 [file Table_4.xlsx]

## Sheet: GSE70630
gene	p_val	avg_log2FC	pct.1	pct.2	p_val_adj	cluster	celltype
DLL3	4.5e-69	1.64953	0.862	0.199	7.88e-65	0	Malignant cells
LMF1	1.09e-56	1.25616	0.981	0.527	1.92e-52	0	Malignant cells
SOX4	5.01e-56	1.27321	0.978	0.575	8.78e-52	0	Malignant cells
PLPPR1	3.45e-52	1.23885	0.933	0.479	6.04e-48	0	Malignant cells
CD24	4.6e-50	1.29973	0.963	0.613	8.06e-46	0	Malignant cells
SNX22	7.31e-47	1.33513	0.862	0.523	1.28e-42	0	Malignant cells
KLRC2	1.58e-41	1.45038	0.683	0.207	2.77e-37	0	Malignant cells
GPR17	6.59e-37	1.48939	0.474	0.079	1.15e-32	0	Malignant cells
FABP7	2.65e-31	1.28032	0.623	0.213	4.64e-27	0	Malignant cells
CXADR	4.48e-31	1.27684	0.825	0.609	7.85e-27	0	Malignant cells
EGFR	2.66e-13	0.563204	0.846	0.552	4.67e-09	1	Malignant cells
GRIA1	1.32e-12	0.699126	0.579	0.318	2.31e-08	1	Malignant cells
TRIM9	3.49e-11	0.525768	0.846	0.652	6.12e-07	1	Malignant cells
SPARCL1	5.94e-10	0.529135	0.821	0.535	1.04e-05	1	Malignant cells
CDR1	3.04e-09	0.4923	0.841	0.626	5.33e-05	1	Malignant cells
TSPYL2	1.75e-08	0.536285	0.564	0.343	0.000307438	1	Malignant cells
LMO3	1.73e-06	0.498669	0.385	0.216	0.0303033	1	Malignant cells
BOC	2.65e-06	0.516581	0.379	0.22	0.0464098	1	Malignant cells
CLVS1	3.15e-06	0.509239	0.308	0.162	0.055193	1	Malignant cells
VSTM2A	1.21e-05	0.504657	0.436	0.278	0.212003	1	Malignant cells
CLU	1.17e-69	1.5794	0.994	0.564	2.05e-65	2	Malignant cells
ALDOC	7.39e-62	1.8077	0.935	0.317	1.29e-57	2	Malignant cells
APOE	6.49e-53	1.56172	0.946	0.318	1.14e-48	2	Malignant cells
CRYAB	1.64e-50	1.75699	0.839	0.235	2.87e-46	2	Malignant cells
BBOX1	3.15e-49	1.6754	0.458	0.031	5.52e-45	2	Malignant cells
MLC1	8.01e-48	1.50619	0.69	0.145	1.4e-43	2	Malignant cells
MT1X	3.68e-46	1.84367	0.601	0.102	6.45e-42	2	Malignant cells
MTHFD2	3.99e-39	1.46973	0.786	0.299	7e-35	2	Malignant cells
DKK3	8.01e-31	1.43795	0.429	0.073	1.4e-26	2	Malignant cells
SSTR2	2.62e-15	1.46281	0.494	0.256	4.6e-11	2	Malignant cells
C1QC	1.14e-158	3.85733	1	0.005	2e-154	3	Mono/Macro
LAPTM5	2.5e-155	3.83734	0.989	0.006	4.38e-151	3	Mono/Macro
C1QB	1.4e-154	3.9828	1	0.009	2.45e-150	3	Mono/Macro
TYROBP	8.82e-154	3.71298	0.957	0.002	1.54e-149	3	Mono/Macro
SRGN	5.93e-152	3.9601	0.978	0.008	1.04e-147	3	Mono/Macro
CD74	2.81e-148	4.33768	1	0.017	4.93e-144	3	Mono/Macro
RGS1	1.73e-147	4.36591	0.989	0.015	3.03e-143	3	Mono/Macro
HLA-DRA	2.7e-144	4.04393	0.978	0.017	4.73e-140	3	Mono/Macro
CH25H	4.91e-132	3.77521	0.882	0.009	8.61e-128	3	Mono/Macro
A2M	6.24e-121	3.69974	1	0.061	1.09e-116	3	Mono/Macro
KLK6	7.09e-151	3.44368	1	0.003	1.24e-146	4	Oligodendrocyte
MAG	7.73e-151	3.71843	1	0.003	1.36e-146	4	Oligodendrocyte
ERMN	5.93e-126	3.49769	1	0.01	1.04e-121	4	Oligodendrocyte
ENPP2	2.33e-118	3.60766	1	0.012	4.09e-114	4	Oligodendrocyte
TMEM144	7.07e-71	3.63136	1	0.044	1.24e-66	4	Oligodendrocyte
PLLP	1.57e-63	3.39504	1	0.054	2.75e-59	4	Oligodendrocyte
CSRP1	1.24e-62	3.49109	1	0.055	2.16e-58	4	Oligodendrocyte
PTGDS	6.45e-40	3.48574	1	0.115	1.13e-35	4	Oligodendrocyte
MBP	3.21e-34	3.60479	1	0.145	5.62e-30	4	Oligodendrocyte
CLDN11	9.29e-22	3.39151	1	0.305	1.63e-17	4	Oligodendrocyte
