# Supplementary material for: Novel macrophage-related gene prognostic index for glioblastoma associated with M2 macrophages and T cell dysfunction
Source: Front Immunol. 2022 Sep 13;13:941556. doi: 10.3389/fimmu.2022.941556 (PMC9513135; doi:10.3389/fimmu.2022.941556)
Supplement: Supplementary file 5 [file Table_5.xlsx]

## Sheet: T accum
Symbol	Primary	Secondary	Hit
FYN	4.00472	2.20818	Pos
F11R	3.38547	1.78549	Pos
SEMA4D	3.28556	1.25493	Pos
CCL1	2.94017	1.52712	Pos
EGR2	2.92717	3.6048	Pos
TBC1D22A	2.78192	1.43991	Pos
WNT10B	2.70402	2.52673	Pos
DGKA	2.56502	3.19102	Pos
TAP1	2.48986	2.62407	Pos
DGKZ	2.4407	3.92373	Pos
JUN	2.33033	2.53007	Pos
CXorf56	2.23541	2.06904	Pos
NPTXR	2.232	2.49878	Pos
HIPK2	2.13795	1.53066	Pos
CBLB	2.11294	3.30067	Pos
BTG2	2.09815	1.87271	Pos
TRIM47	2.05592
ENTPD1	2.04707	2.63683	Pos
XDH	0.999094		Neg
ETF1	0.989368		Neg
TMEM109	0.984665		Neg
PFN2	0.981377		Neg
CD70	0.977947		Neg
TNFRSF9	0.976229		Neg
CST3	0.976123		Neg
NR4A2	0.975881		Neg
RBM39	0.975459		Neg
CTSD	0.9693		Neg
KLRB1	0.968507		Neg
PTPN2	0.962933		Neg
SERPINB1	0.960103		Neg
TTC39B	0.956767		Neg
TTN	0.953695		Neg
RABGAP1L	0.943815		Neg
NUSAP1	0.940951		Neg
TNFSF11	0.93443		Neg
CYTH3	0.932708		Neg
TBC1D4	0.931801		Neg
LCLAT1	0.926009		Neg
CAP1	0.921836		Neg
IL1R2	0.91325		Neg
LRIG1	0.912331		Neg
ATP5C1	0.911881		Neg
EEA1	0.911345		Neg
TANK	0.91116		Neg
TCEAL9	0.910469		Neg
PTGFRN	0.900006		Neg
ACAT1	0.892843		Neg
CRABP2	0.8926		Neg
GLS2	0.8868		Neg
UBE2T	0.886621		Neg
JAK3	0.881954		Neg
E2F8	0.875646		Neg
GPD2	0.874741		Neg
CKS2	0.870023		Neg
PON2	0.869685		Neg
TMBIM1	0.853847		Neg
FOXD1	0.851909		Neg
SKI	0.845814		Neg
RGS16	0.839953		Neg
RASAL1	0.837092		Neg
ECT2	0.828853		Neg
KLRG1	0.820371		Neg
LAG3	0.814659		Neg
TIE1	0.813473		Neg
COMMD3-BMI1	0.811693		Neg
PON1	0.810689		Neg
S100A3	0.808771		Neg
POLD4	0.804957		Neg
VAMP5	0.798937		Neg
DOK2	0.796671		Neg
SMAD3	0.794831		Neg
SERPINE2	0.792948		Neg
PGLYRP1	0.784173		Neg
FZD4	0.782762		Neg
CDK2AP1	0.773423		Neg
GAS2	0.771444		Neg
RND3	0.758325		Neg
LTB	0.75385		Neg
PRKCQ	0.749736		Neg
RNF11	0.741578		Neg
SCG2	0.73869		Neg
ENO3	0.73624		Neg
IRF4	0.735327		Neg
CDKN1B	0.731025		Neg
MYB	0.729525		Neg
IL1RL1	0.727553		Neg
FYB	0.727275		Neg
IL2RA	0.723227		Neg
RPA2	0.698852		Neg
C6orf222	0.694218		Neg
ITIH5	0.693244		Neg
LITAF	0.650566		Neg
GAA	0.645538		Neg
ROMO1	0.628791		Neg
ZFPM1	0.615882		Neg
CD200	0.611772		Neg
MDH2	0.587256		Neg
CAPZB	0.572414		Neg
BDH1	0.55207		Neg
SAT1	0.551839		Neg
PDE6D	0.545072		Neg
ADSSL1	0.499387		Neg
ALDH4A1	0.493499		Neg
AOC2	0.473868		Neg
IL18	0.417326		Neg

## Sheet: T exhaust
Symbol	T exhaust	Hit
HSPA1B	6.95847	Pos
HSPA1A	6.95847	Pos
NR4A2	6.9437	Pos
RGS1	6.61277	Pos
TNFAIP3	6.5382	Pos
CAMK2N1	5.73055	Pos
DUSP1	5.63501	Pos
NR4A3	5.52707	Pos
IFIT3	5.48715	Pos
IFIT1B	5.46706	Pos
FOSB	5.44202	Pos
CCL5	5.00852	Pos
SAMD3	4.76417	Pos
CCL3L3	4.74568	Pos
MACC1	4.7405	Pos
VPS37B	4.72657	Pos
TF	4.58016	Pos
DSEL	4.52306	Pos
SPATA20	4.49371	Pos
ADSSL1	4.441	Pos
DHX58	4.41513	Pos
SPP1	4.38144	Pos
TRIM15	4.26788	Pos
DUSP26	4.26218	Pos
ABI3	4.23935	Pos
SFN	4.12898	Pos
C1QC	4.06136	Pos
RTP4	4.05368	Pos
JUN	3.99611	Pos
BCKDHB	3.97796	Pos
CCL4	3.97654	Pos
POU6F1	3.90156	Pos
CYSLTR2	3.8879	Pos
SLC14A1	3.72865	Pos
RGS16	3.70814	Pos
CUEDC1	3.70491	Pos
DEDD2	3.702	Pos
CPEB1	3.69464	Pos
CTSS	3.69268	Pos
TMEM88	3.60693	Pos
FAM196B	3.59531	Pos
SKI	3.57222	Pos
BTG1	3.52368	Pos
SYCP2L	3.47965	Pos
RGS2	3.44753	Pos
ABCB1	3.442	Pos
ADRB2	3.42755	Pos
CD69	3.39052	Pos
RNF166	3.38676	Pos
TNN	3.34576	Pos
C6orf203	-7.04857	Neg
NEK2	-7.09838	Neg
YEATS4	-7.12925	Neg
BUB1B	-7.19455	Neg
CMC1	-7.19691	Neg
NDUFA6	-7.22244	Neg
BIRC5	-7.25999	Neg
HAUS7	-7.27221	Neg
C14orf169	-7.28919	Neg
MITD1	-7.29319	Neg
RPP30	-7.30198	Neg
MRPL19	-7.37387	Neg
FAM111A	-7.38187	Neg
DCAF13	-7.38625	Neg
ATP5D	-7.42046	Neg
IPO9	-7.42434	Neg
CD2AP	-7.44789	Neg
CISD1	-7.47661	Neg
BRI3BP	-7.51474	Neg
RFC3	-7.52988	Neg
CENPA	-7.54168	Neg
CKAP2	-7.55257	Neg
SBDS	-7.64067	Neg
SAR1B	-7.65188	Neg
IMP4	-7.69828	Neg
NUP58	-7.70839	Neg
PGD	-7.74233	Neg
HELLS	-7.75963	Neg
KIF4A	-7.7904	Neg
SETD6	-7.80566	Neg
MTHFD2	-7.87466	Neg
TOE1	-7.88089	Neg
SUCLG2	-7.88718	Neg
BANF1	-7.89485	Neg
GINS4	-8.00574	Neg
OXCT1	-8.05032	Neg
MRPS5	-8.10497	Neg
PGAM1	-8.11483	Neg
PDK3	-8.20493	Neg
INTS12	-8.20641	Neg
MCM2	-8.30931	Neg
CHIC2	-8.36208	Neg
CENPH	-8.38617	Neg
FKBP4	-8.51106	Neg
FLNB	-8.51167	Neg
MTHFD1L	-8.55045	Neg
MRPL34	-8.58971	Neg
GPR55	-9.25667	Neg
MTHFD1	-9.37787	Neg
MRPL18	-9.44471	Neg

## Sheet: T regulatory
Symbol	T regulatory	Hit
FOXP3	4.96604	Pos
ITGB8	4.5268	Pos
LRRC32	4.33917	Pos
IKZF2	3.85413	Pos
PENK	3.23333	Pos
GPR83	3.18362	Pos
WLS	3.09826	Pos
PLAGL1	2.89952	Pos
CD80	2.88197	Pos
NT5E	2.68423	Pos
IL10	2.58133	Pos
FAM160A1	2.5753	Pos
ECM1	2.49344	Pos
CXCL10	2.46457	Pos
PTPRJ	2.43282	Pos
IL1R2	2.40953	Pos
CORO2A	2.38602	Pos
ARHGAP20	2.15948	Pos
CD83	2.15298	Pos
LY96	2.15059	Pos
IKZF4	2.06921	Pos
ANKRD55	2.06831	Pos
NEB	2.03879	Pos
RRAGD	2.01786	Pos
TRAT1	2.01507	Pos
SAMD9L	1.99848	Pos
SCIN	1.99496	Pos
TNFRSF8	1.96047	Pos
FAM129A	1.94962	Pos
CD200R1	1.9277	Pos
IL18R1	1.91388	Pos
MAF	1.89905	Pos
RLN3	1.88791	Pos
CCR6	1.85125	Pos
SLC14A1	1.85003	Pos
LDLRAD4	1.84244	Pos
PHLPP1	1.8347	Pos
ITGAE	1.82838	Pos
CCR8	1.82604	Pos
IFNGR1	1.819	Pos
SLC9A7	1.76657	Pos
MYO1E	1.7658	Pos
ZSCAN29	1.75723	Pos
ANKRD12	1.75648	Pos
GPR52	1.74375	Pos
JUN	1.73018	Pos
TTC39C	1.6976	Pos
IFITM3	1.6659	Pos
DUSP4	1.66338	Pos
RTP4	1.65501	Pos
SGO1	-2.44977	Neg
CENPH	-2.45295	Neg
FANCD2	-2.45704	Neg
RACGAP1	-2.46271	Neg
STMN1	-2.46708	Neg
KIF18B	-2.46948	Neg
MIS18BP1	-2.47403	Neg
KIAA1524	-2.47577	Neg
BUB1B	-2.47624	Neg
SPC25	-2.49853	Neg
CEP55	-2.50476	Neg
DAPL1	-2.51431	Neg
SPAG5	-2.53186	Neg
ESCO2	-2.54965	Neg
CDCA5	-2.5545	Neg
NEIL3	-2.57559	Neg
DEPDC1	-2.57769	Neg
IGFBP4	-2.58409	Neg
PRC1	-2.59116	Neg
FBXO5	-2.60701	Neg
ARHGAP19	-2.62954	Neg
AKR1C3	-2.63029	Neg
HIST1H2BN	-2.63205	Neg
SHCBP1	-2.69227	Neg
MASTL	-2.71429	Neg
KIF15	-2.72073	Neg
ANLN	-2.72278	Neg
KIF2C	-2.7514	Neg
STIL	-2.75909	Neg
NCAPG2	-2.79789	Neg
KIF20A	-2.83174	Neg
KIF4A	-2.83552	Neg
SKA3	-2.84663	Neg
MKI67	-2.85395	Neg
RRM2	-2.89172	Neg
E2F8	-2.899	Neg
PRR11	-2.96278	Neg
AURKB	-2.97224	Neg
PLK1	-2.99595	Neg
HIST1H2BB	-3.16699	Neg
NUF2	-3.18158	Neg
TPX2	-3.19738	Neg
NCAPG	-3.21079	Neg
CCNA2	-3.23913	Neg
HMMR	-3.31299	Neg
KIF11	-3.46015	Neg
CCNB2	-3.51881	Neg
NUSAP1	-3.53814	Neg
BUB1	-3.74299	Neg
HIST1H2AD	-3.93054	Neg

## Sheet: ICB resist
Symbol	ICB resist	Hit
KCNJ13	2.63845	Pos
ADGRE1	1.49853	Pos
LYZ	1.49046	Pos
DPT	1.48043	Pos
HLA-DQB1	1.40039	Pos
LPAR4	1.39011	Pos
CD53	1.38543	Pos
SPP1	1.37504	Pos
GXYLT2	1.3498	Pos
IRGM	1.34661	Pos
CXCL10	1.30965	Pos
RTP4	1.3013	Pos
FSCN1	1.29443	Pos
FCGR3B	1.28926	Pos
FCGR3A	1.28926	Pos
IFI44	1.28863	Pos
PLXNC1	1.28496	Pos
CCL3L3	1.27776	Pos
CYBB	1.27651	Pos
USP18	1.26034	Pos
IRF4	1.23886	Pos
HLA-DQA1	1.23692	Pos
TYROBP	1.23395	Pos
ZBP1	1.21774	Pos
MGLL	1.21393	Pos
TGFBI	1.20252	Pos
PTPRC	1.19857	Pos
PSMB9	1.19119	Pos
IFI16	1.16834	Pos
CTSS	1.16465	Pos
FOLR2	1.15193	Pos
FAM81A	1.14562	Pos
PDE8A	1.13326	Pos
CCR5	1.13024	Pos
SERPINB2	1.11224	Pos
CLEC12A	1.11106	Pos
MS4A7	1.10571	Pos
CD180	1.09801	Pos
OAS2	1.09246	Pos
CCR2	1.08963	Pos
HLA-DRB5	1.08959	Pos
PLD4	1.0781	Pos
XAF1	1.07622	Pos
SLC7A8	1.07493	Pos
CD84	1.07437	Pos
CD74	1.07087	Pos
CYTH4	1.07033	Pos
FCER1G	1.06984	Pos
IL7R	1.06594	Pos
CLEC7A	1.06358	Pos
AGPAT4	-0.669029	Neg
PGBD1	-0.680448	Neg
CACNG7	-0.681414	Neg
FAM212A	-0.68191	Neg
TECRL	-0.686481	Neg
MEGF10	-0.687211	Neg
ZMIZ1	-0.687968	Neg
DEF6	-0.691503	Neg
UGT8	-0.69403	Neg
C14orf159	-0.695425	Neg
MRO	-0.695498	Neg
MCAM	-0.703856	Neg
MDGA2	-0.70898	Neg
TNS2	-0.717145	Neg
TCF7L1	-0.723788	Neg
LRP11	-0.728165	Neg
HKDC1	-0.747188	Neg
PDE7B	-0.749802	Neg
SULF2	-0.758393	Neg
MTSS1L	-0.760045	Neg
ADAM12	-0.760928	Neg
LRRC4B	-0.762206	Neg
HDAC9	-0.766784	Neg
USP2	-0.783169	Neg
LPIN1	-0.803003	Neg
TP53INP1	-0.833523	Neg
KCNN4	-0.835183	Neg
SLC35F1	-0.839212	Neg
BAHCC1	-0.844565	Neg
CDHR4	-0.846629	Neg
SEMA6A	-0.8473	Neg
MGRN1	-0.851399	Neg
GPC6	-0.851574	Neg
EHD3	-0.860026	Neg
MLH3	-0.874095	Neg
FXYD3	-0.922585	Neg
FXYD1	-0.931099	Neg
CDHR2	-0.931758	Neg
SCRG1	-0.943599	Neg
TMEM59L	-0.99215	Neg
XYLT1	-0.999764	Neg
ERBB3	-1.00131	Neg
LGI4	-1.01701	Neg
NR4A2	-1.09488	Neg
ETV5	-1.13245	Neg
HAPLN1	-1.16054	Neg
ODF3L1	-1.23027	Neg
CRLF1	-1.50635	Neg
ALAS2	-1.68252	Neg
MID1	-1.84353	Neg
